# Supplementary material for: Enhanced LC-ESI-MS/MS Sensitivity by Cationic Derivatization of Organophosphorus Acids
Source: Molecules. 2023 Aug 16;28(16):6090. doi: 10.3390/molecules28166090 (PMC10459995; doi:10.3390/molecules28166090)
Supplement: Supplementary file 1 [file molecules-28-06090-s001.zip]

Archive with 1 entries (1 files):
- molecules-2536217-supplementary.pdf
